# Supplementary material for: Peripheral Pulsed Radiofrequency for Trigeminal Neuralgia: Early Efficacy with Limited Durability in a Real-World Cohort
Source: J Clin Med. 2026 Jun 19;15(12):4784. doi: 10.3390/jcm15124784 (PMC13300827; doi:10.3390/jcm15124784)
Supplement: Supplementary file 1 [file jcm-15-04784-s001.zip]

Archive with 1 entries (1 files):
- jcm-4317978-supplementary.pdf
